# Supplementary material for: Catalytic Modification of Porous Two-Dimensional Ni-MOFs on Portable Electrochemical Paper-Based Sensors for Glucose and Hydrogen Peroxide Detection
Source: Biosensors (Basel). 2023 Apr 28;13(5):508. doi: 10.3390/bios13050508 (PMC10216242; doi:10.3390/bios13050508)
Supplement: Supplementary file 1 [file biosensors-13-00508-s001.zip]

Archive with 1 entries (1 files):
- biosensors-2306633-supplementary.pdf
